# Supplementary material for: A Nosocomial Respiratory Infection Outbreak of Carbapenem-Resistant Escherichia coli ST131 With Multiple Transmissible blaKPC–2 Carrying Plasmids
Source: Front Microbiol. 2020 Sep 11;11:2068. doi: 10.3389/fmicb.2020.02068 (PMC7516988; doi:10.3389/fmicb.2020.02068)
Supplement: Supplementary file 8 [file Table_2.XLSX]

## Sheet: Table S1
Table S1. The primers of the carbapenem resistance genes
Target sequence	Primer F sequence	Primer R sequence	Size	Reference
blaNDM	GGTTTGGCGATCTGGTTTTC	CGGAATGGCTCATCACGATC	621bp	Poirel et al., 2011
blaOXA-48	GCGTGGTTAAGGATGAACAC	CATCAAGTTCAACCCAACCG	438bp	Poirel et al., 2011
blaKPC	CGTCTAGTTCTGCTGTCTTG	CTTGTCATCCTTGTTAGGCG	798bp	Poirel et al., 2011
blaVIM	GATGGTGTTTGGTCGCATA	CGAATGCGCAGCACCAG	390bp	Poirel et al., 2011
blaIMP	GGAATAGAGTGGCTTAAYTCT	CGGTTTAAYAAAACAACCACC	232bp	Poirel et al., 2011

## Sheet: Table S2
Table S2. The results of virulence genes detected in 45 strains
				E01-10	E01-3-1	E01-3-2	E01-4-1	E01-4-2	E01-5	E01-6	E01-7-1	E01-7-2	E01-7-3	E01-8	E01-9	E02-10	E02-11	E02-1-1	E02-12	E02-1-2	E02-13	E02-15-1	E02-15-2	E02-16-1	E02-16-2	E02-16-3	E02-2-1	E02-2-2	E02-3-1	E02-3-2	E02-3-3	E02-4	E02-5-1	E02-5-2	E02-6-1	E02-6-2	E02-7-1	E02-7-2	E02-8	E02-9	E04-1	E04-2	E04-3	E04-4	E04-5-1	E04-5-2	E04-6	N-2
Class	Function	Gene	Accession number	sputum	sputum	sputum	sputum	sputum	sputum	sputum	blood	drainage fluid	urine	sputum	urine	sputum	sputum	sputum	urine	sputum	sputum	sputum	sputum	urine	sputum	sputum	sputum	sputum	sputum	sputum	sputum	sputum	sputum	sputum	blood	sputum	sputum	urine	swab	sputum	sputum	sputum	urine	urine	sputum	sputum	sputum	urine
Adhesins	Adhesion siderophore	iha	AAN82058	1	1	1	1	1	1	1	1	1	1	1	1	1	1	1	1	1	1	1	1	1	1	1	1	1	1	1	1	1	1	1	1	1	1	1	1	1	1	1	1	1	1	1	1	1
	Dr binding adhesins	afa/draBC	X76688	0	0	0	0	0	0	0	0	0	0	0	0	0	0	0	0	0	0	0	0	0	0	0	0	0	0	0	0	0	0	0	0	0	0	0	0	0	0	0	0	0	0	0	0	0
	E. coli common pilus	ecpA	NP_286010	1	1	1	1	1	1	1	1	1	1	1	1	1	1	1	1	1	1	1	1	1	1	1	1	1	1	1	1	1	1	1	1	1	1	1	1	1	1	1	1	1	1	1	1	1
	F1C fimbriae	foc gene cluster	NP_753153-NP_753159	0	0	0	0	0	0	0	0	0	0	0	0	0	0	0	0	0	0	0	0	0	0	0	0	0	0	0	0	0	0	0	0	0	0	0	0	0	0	0	0	0	0	0	0	0
	Heat-resistant haemagglutinin	hra	U07174	0	0	0	0	0	0	0	0	0	0	0	0	0	0	0	0	0	0	0	0	0	0	0	0	0	0	0	0	0	0	0	0	0	0	0	0	0	0	0	0	0	0	0	0	0
	M fimbriae	bmaE	M15677	0	0	0	0	0	0	0	0	0	0	0	0	0	0	0	0	0	0	0	0	0	0	0	0	0	0	0	0	0	0	0	0	0	0	0	0	0	0	0	0	0	0	0	0	0
	N-acetyl D-glucosamine-specific fimbriae	gaf	L33969	0	0	0	0	0	0	0	0	0	0	0	0	0	0	0	0	0	0	0	0	0	0	0	0	0	0	0	0	0	0	0	0	0	0	0	0	0	0	0	0	0	0	0	0	0
	P fimbriae	papACEFG	NP_755459, NP_755460, NP_755465, NP_755467, NP_755458	0	0	0	0	0	0	0	0	0	0	0	0	0	0	0	0	0	0	0	0	0	0	0	0	0	0	0	0	0	0	0	0	0	0	0	0	0	0	0	0	0	0	0	0	0
	S fimbriae	sfa/sfaS	YP_540129	0	0	0	0	0	0	0	0	0	0	0	0	0	0	0	0	0	0	0	0	0	0	0	0	0	0	0	0	0	0	0	0	0	0	0	0	0	0	0	0	0	0	0	0	0
	Temperature sensitive haemagglutinin	tsh	ABD51643	0	0	0	0	0	0	0	0	0	0	0	0	0	0	0	0	0	0	0	0	0	0	0	0	0	0	0	0	0	0	0	0	0	0	0	0	0	0	0	0	0	0	0	0	0
	Type 1 fimbriae	fimH	NP_757248	1	1	1	1	1	1	1	1	1	1	1	1	1	1	1	1	1	1	1	1	1	1	1	1	1	1	1	1	1	1	1	1	1	1	1	1	1	1	1	1	1	1	1	1	1
Iron acquisition systems	Aerobactin receptor	iutA	NP_755498，用大肠的比一下看看，比到的是肺克的	0	0	0	0	0	0	0	0	0	0	0	0	0	0	0	0	0	0	0	0	0	0	0	0	0	0	0	0	0	0	0	0	0	0	0	0	0	0	0	0	0	0	0	0	0
	Peri-plasmic iron binding protein	sitA	AAN80068	1	1	1	1	1	1	1	1	1	1	1	1	1	1	1	1	1	1	1	1	1	1	1	1	1	1	1	1	1	1	1	1	1	1	1	1	1	1	1	1	1	1	1	1	1
	Salmochelin receptor	iroN	AAN80115	0	0	0	0	0	0	0	0	0	0	0	0	0	0	0	0	0	0	0	0	0	0	0	0	0	0	0	0	0	0	0	0	0	0	0	0	0	0	0	0	0	0	0	0	0
	Siderophore receptor	ireA	AF320691	0	0	0	0	0	0	0	0	0	0	0	0	0	0	0	0	0	0	0	0	0	0	0	0	0	0	0	0	0	0	0	0	0	0	0	0	0	0	0	0	0	0	0	0	0
	Yersiniabactin receptor	fyuA	AAN80895	1	1	1	1	1	1	1	1	1	1	1	1	1	1	1	1	1	1	1	1	1	1	1	1	1	1	1	1	1	1	1	1	1	1	1	1	1	1	1	1	1	1	1	1	1
Protectins and invasins	Colicin V	cva	AF062844	0	0	0	0	0	0	0	0	0	0	0	0	0	0	0	0	0	0	0	0	0	0	0	0	0	0	0	0	0	0	0	0	0	0	0	0	0	0	0	0	0	0	0	0	0
	Conjugal transfer surface exclusion protein	traT	J01769	0	0	0	0	0	0	0	0	0	0	0	0	0	0	0	0	0	0	0	0	0	0	0	0	0	0	0	0	0	0	0	0	0	0	0	0	0	0	0	0	0	0	0	0	0
	Group 3 capsule	kpsMT II	X53819	0	0	0	0	0	0	0	0	0	0	0	0	0	0	0	0	0	0	0	0	0	0	0	0	0	0	0	0	0	0	0	0	0	0	0	0	0	0	0	0	0	0	0	0	0
	Increased serum survival	iss	AF042279	0	0	0	0	0	0	0	0	0	0	0	0	0	0	0	0	0	0	0	0	0	0	0	0	0	0	0	0	0	0	0	0	0	0	0	0	0	0	0	0	0	0	0	0	0
	Invasion of brain endothelium	ibeA	AAF98391	0	0	0	0	0	0	0	0	0	0	0	0	0	0	0	0	0	0	0	0	0	0	0	0	0	0	0	0	0	0	0	0	0	0	0	0	0	0	0	0	0	0	0	0	0
	kpsM II group 2 capsule	kpsM II	CAR14592	0	0	0	0	0	0	0	0	0	0	0	0	0	0	0	0	0	0	0	0	0	0	0	0	0	0	0	0	0	0	0	0	0	0	0	0	0	0	0	0	0	0	0	0	0
	Outer membrane protease T	ompT	X06903	0	0	0	0	0	0	1	0	0	0	0	1	1	0	0	1	0	0	0	1	0	1	0	0	0	0	0	0	1	0	0	0	0	0	0	0	0	1	0	0	0	0	0	0	0
Toxins	α-haemolysin	hylD	M10133	0	0	0	0	0	0	0	0	0	0	0	0	0	0	0	0	0	0	0	0	0	0	0	0	0	0	0	0	0	0	0	0	0	0	0	0	0	0	0	0	0	0	0	0	0
	Cytolethal distending toxin	cdtB	CAD48850	0	0	0	0	0	0	0	0	0	0	0	0	0	0	0	0	0	0	0	0	0	0	0	0	0	0	0	0	0	0	0	0	0	0	0	0	0	0	0	0	0	0	0	0	0
	Cytotoxic necrotising factor	cnf1	CAA50007	0	0	0	0	0	0	0	0	0	0	0	0	0	0	0	0	0	0	0	0	0	0	0	0	0	0	0	0	0	0	0	0	0	0	0	0	0	0	0	0	0	0	0	0	0
	Enteroaggregative E. coli toxin	astA	BAA94855	0	0	0	0	0	0	0	0	0	0	0	0	0	0	0	0	0	0	0	0	0	0	0	0	0	0	0	0	0	0	0	0	0	0	0	0	0	0	0	0	0	0	0	0	0
	Haemolysin A	hylA	M10133	0	0	0	0	0	0	0	0	0	0	0	0	0	0	0	0	0	0	0	0	0	0	0	0	0	0	0	0	0	0	0	0	0	0	0	0	0	0	0	0	0	0	0	0	0
	Secreted autotransporter toxin	sat	AAN82067	0	0	0	0	0	0	0	0	0	0	0	0	0	0	0	0	0	0	0	0	0	0	0	0	0	0	0	0	0	0	0	0	0	0	0	0	0	0	0	0	0	0	0	0	0
	Serine protease	pic	YP_006098864	0	0	0	0	0	0	0	0	0	0	0	0	0	0	0	0	0	0	0	0	0	0	0	0	0	0	0	0	0	0	0	0	0	0	0	0	0	0	0	0	0	0	0	0	0
	Vacuolating toxin	vat	NP_752330	0	0	0	0	0	0	0	0	0	0	0	0	0	0	0	0	0	0	0	0	0	0	0	0	0	0	0	0	0	0	0	0	0	0	0	0	0	0	0	0	0	0	0	0	0
Others	β-glucoronidase	uidA	NP_416134	1	1	1	1	1	1	1	1	1	1	1	1	1	1	1	1	1	1	1	1	1	1	1	1	1	1	1	1	1	1	1	1	1	1	1	1	1	1	1	1	1	1	1	1	1
	Colibactin synthesis	clb & clbB	ABE07690	0	0	0	0	0	0	0	0	0	0	0	0	0	0	0	0	0	0	0	0	0	0	0	0	0	0	0	0	0	0	0	0	0	0	0	0	0	0	0	0	0	0	0	0	0
	Uropathogenic-specific protein	usp	AB027193	0	0	0	0	0	0	0	0	0	0	0	0	0	0	0	0	0	0	0	0	0	0	0	0	0	0	0	0	0	0	0	0	0	0	0	0	0	0	0	0	0	0	0	0	0
	Flagellin variant H7	H7 fliC	AF228488	0	0	0	0	0	0	0	0	0	0	0	0	0	0	0	0	0	0	0	0	0	0	0	0	0	0	0	0	0	0	0	0	0	0	0	0	0	0	0	0	0	0	0	0	0
	Maltose and glucose-specific PTS transporter subunit IICB	malX	AAN80473	1	1	1	1	1	1	1	1	1	1	1	1	1	1	1	1	1	1	1	1	1	1	1	1	1	1	1	1	1	1	1	1	1	1	1	1	1	1	1	1	1	1	1	1	1
	Pathogenicity island marke	malX	AF003742	0	0	0	0	0	0	0	0	0	0	0	0	0	0	0	0	0	0	0	0	0	0	0	0	0	0	0	0	0	0	0	0	0	0	0	0	0	0	0	0	0	0	0	0	0
	D-serine deaminase	DsdA	J01603	1	1	1	1	1	1	1	1	1	1	1	1	1	1	1	1	1	1	1	1	1	1	1	1	1	1	1	1	1	1	1	1	1	1	1	1	1	1	1	1	1	1	1	1	1

## Sheet: Table S3
Table S3. The accession number of 197 E. coli ST131 strains from NCBI database
Strain	Accession number
S1EC	ERR161234
S2EC	ERR161235
S5EC	ERR161236
S10EC	ERR161237
S11EC	ERR161238
S12EC	ERR161239
S15EC	ERR161240
S19EC	ERR161241
S21EC	ERR161242
S22EC	ERR161243
S24EC	ERR161244
S26EC	ERR161245
S30EC	ERR161246
S34EC	ERR161247
S39EC	ERR161248
S43EC	ERR161249
S47EC	ERR161250
S53EC	ERR161251
MS2481	ERR161252
MS2493	ERR161253
B36EC	ERR161254
S92EC	ERR161255
S93EC	ERR161256
S94EC	ERR161257
S95EC	ERR161258
S96EC	ERR161259
S97EC	ERR161260
S98EC	ERR161261
S99EC	ERR161262
S100EC	ERR161263
S101EC	ERR161264
S102EC	ERR161265
S103EC	ERR161266
S104EC	ERR161267
S105EC	ERR161268
S107EC	ERR161270
S108EC	ERR161271
S109EC	ERR161272
S110EC	ERR161273
S111EC	ERR161274
S112EC	ERR161275
S113EC	ERR161276
S114EC	ERR161277
S115EC	ERR161278
S116EC	ERR161279
S117EC	ERR161280
S118EC	ERR161281
S119EC	ERR161282
S120EC	ERR161283
S121EC	ERR161284
S122EC	ERR161285
S123EC	ERR161286
S124EC	ERR161287
S125EC	ERR161288
S126EC	ERR161289
S127EC	ERR161290
S128EC	ERR161291
S129EC	ERR161292
S130EC	ERR161293
S131EC	ERR161294
S132EC	ERR161295
S133EC	ERR161296
S134EC	ERR161297
S135EC	ERR161298
S6EC	ERR161299
S31EC	ERR161300
S32EC	ERR161301
S37EC	ERR161302
S65EC	ERR161303
S77EC	ERR161304
S79EC	ERR161305
HVM5	ERR161306
P50EC	ERR161307
HVM52	ERR161308
P53EC	ERR161309
P56EC	ERR161310
HVR83	ERR161311
P146EC	ERR161313
P189EC	ERR161314
HVM277	ERR161315
HVM826	ERR161316
HVM834	ERR161317
HVM1147	ERR161318
HVM1299	ERR161320
HVM1619	ERR161321
HVM1997	ERR161322
HVM2044	ERR161323
HVM2289	ERR161325
HVR2496	ERR161326
HVM3017	ERR161328
HVM3189	ERR161329
IR18E	ERR458470
IR49	ERR458471
IR65	ERR458472
IR68	ERR458473
JJ2055	SRR933339
JJ2118	SRR933341
JJ2134	SRR933343
C001	SRR933345
CD249	SRR933347
JJ1999	SRR933349
CD400	SRR933351
CD466	SRR933353
CD467	SRR933355
CD471	SRR933357
CD505	SRR933359
CU758	SRR933361
G132	SRR933363
G150	SRR933365
G199	SRR933367
G213	SRR933369
G216	SRR933371
H003	SRR933373
H006	SRR933375
H016	SRR933377
H061	SRR933379
H17	SRR933381
JJ1897	SRR933383
JJ2547	SRR933387
JMI025	SRR933389
JMI268	SRR933391
MVAST014	SRR933393
MVAST020	SRR933395
MVAST0036	SRR933397
MVAST038	SRR933399
MVAST046	SRR933401
MVAST077	SRR933403
JJ1908	SRR933407
JJ2016	SRR933409
JJ2038	SRR933411
JJ2087	SRR933415
JJ2183	SRR933417
JJ2193	SRR933419
JJ2643	SRR933421
QU090	SRR933423
MVAST084	SRR933425
MVAST131	SRR933427
MVAST158	SRR933429
MVAST167	SRR933431
MVAST179	SRR933433
SaT040	SRR933435
SaT049	SRR933437
SaT142	SRR933439
SaT158	SRR933441
U004	SRR933443
U024	SRR933445
U054	SRR933447
ZH063	SRR933449
ZH071	SRR933451
ZH164	SRR933453
CD303	SRR933459
CD306	SRR933461
CD311	SRR933463
CD331	SRR933465
CD340	SRR933467
CD345	SRR933469
CD347	SRR933471
CD358	SRR933473
CD390	SRR933475
CD413	SRR933477
CD449	SRR933479
CD455	SRR933481
CD456	SRR933483
CU799	SRR933485
JJ1886	SRR933487
JJ1887	SRR933489
JJ1914	SRR933491
JJ1969	SRR933493
JJ2008	SRR933499
JJ2009	SRR933501
JJ2210	SRR933505
JJ2244	SRR933509
JJ2434	SRR933511
JJ2444	SRR933513
JJ2508	SRR933515
JJ2528	SRR933517
JJ2550	SRR933519
JJ2578	SRR933523
JJ2591	SRR933525
JJ2608	SRR933527
JJ2657	SRR933529
JJ2668	SRR933531
MH5800	SRR933535
KN1604	SRR933537
QUC12	SRR933543
JJ2489	SRR933547
EC958	HG941718
SE15	AP009378
FC10268	NZ_NIIH01000000
Ecol_AZ159	CP019008
Ecol_244	CP019020
Ecol_276	CP018953
Ecol_656	CP018979
Ecol_AZ146	CP018991
Ecol_542	CP018970
39888	NDBU00000000
Ecol_AZ153	NZ_CP019000

## Sheet: Table S4
Table S4. The primers of the backbone genes of pE0272_KPC and pE0171_KPC
Target sequence	Target plasmid	Primer F sequence	Primer R sequence	Size
backbone_gene_1	pE0272_KPC	TGCTGGACCTGAACACGG	TCTGGCGGTTCGCTGTAT	1094bp
backbone_gene_2	pE0272_KPC	ACGGTTGAGCCATTTCCC	TGAACATCTTCGCCAGTATTT	1290bp
backbone_gene_3	pE0272_KPC	AACTGCCTGGAGGAACTGG	CGTTTCATTTGCCAGGAT	956bp
backbone_gene_4	pE0171_KPC	ACTGTCCATTGTTGCCATTT	CGCTGTTCAGGCGTATCG	817bp
backbone_gene_5	pE0171_KPC	AGCCGTGTAACCGAGCAT	GCGAATCGTCCAGTCAAA	1114bp
backbone_gene_6	pE0171_KPC	AATCAGAAGTGGAAGACGCTAA	CGGCGTCATCAGTAGGTTC	1325bp

## Sheet: Table S5
Table S5. The patient information, antibiotic susceptibilities and carbapenem resistance genes of 45 clinical isolates
No.of strains	No.of patients	Sample Type	Isolated Time	MICa (mg/L)															carbapenem resistance genes
				NA	CIP	GEN	CAP	TC	SXT	AMP	AMC	CRO	FOX	FEP	IPM	MEM		ETP	blaKPC	blaOXA-48	blaNDM	blaVIM	blaIMP
E01-3-1	E01-3	sputum	2013.4.8	>32	>4	>32	<2	>32	>4/76	>32	>32/16	>8	16	4	0.5	0.25		2	blaKPC-2
E01-3-2		sputum	2013.4.27	>32	>4	>32	<2	>32	>4/76	>32	>32/16	>8	32	>32	4	4		32	blaKPC-2
E01-4-1	E01-4	sputum	2013.4.8	>32	>4	32	<2	>32	>4/76	>32	32/16	>8	>32	>32	1	0.5		2	blaKPC-2
E01-4-2		sputum	2013.4.13	>32	>4	32	<2	32	>4/76	>32	>32/16	>8	32	>32	2	0.5		1	blaKPC-2
E01-5	E01-5	sputum	2013.4.27	>32	>4	>32	<2	>32	>4/76	>32	>32/16	>8	8	16	16	4		16	blaKPC-2
E01-6	E01-6	sputum	2013.5.1	32	>4	>32	<2	>32	4/76	>32	>32/16	>8	32	16	4	1		4	blaKPC-2
E01-7-1	E01-7	blood	2013.5.29	>32	>4	32	<2	4	>4/76	>32	>32/16	>8	>32	32	4	4		8	blaKPC-2
E01-7-2		drainage fluid	2013.5.29	>32	>4	32	4	>32	>4/76	>32	>32/16	>8	32	32	8	4		32	blaKPC-2
E01-7-3		urine	2013.6.3	>32	>4	>32	<2	<2	>4/76	>32	>32/16	>8	>32	>32	64	64		64	blaKPC-2
E01-8	E01-8	sputum	2013.9.13	>32	>4	>32	2	>32	>4/76	>32	>32/16	>8	>32	32	0.5	0.25		2	blaKPC-2
E01-9	E01-9	urine	2013.10.8	>32	>4	>32	4	>32	>4/76	>32	>32/16	>8	16	>32	8	4		16	blaKPC-2
E01-10	E01-10	sputum	2013.12.28	>32	>4	>32	<2	>32	>4/76	>32	>32/16	>8	>32	32	2	0.25		1	blaKPC-2
E02-1-1	E02-1	sputum	2012.7.1	>32	>4	>32	<2	32	4/76	>32	32/16	>8	32	>32	1	0.25		1	blaKPC-2
E02-1-2		sputum	2012.9.4	>32	>4	>32	<2	>32	>4/76	>32	>32/16	>8	>32	32	4	2		8	blaKPC-2
E02-2-1	E02-2-1	sputum	2012.7.17	>32	>4	<1	<2	<2	>4/76	>32	>32/16	>8	16	>32	1	1		4	blaKPC-2
E02-2-2	E02-2-2	sputum	2012.7.3	>32	>4	>32	<2	>32	>4/76	>32	>32/16	>8	32	>32	1	1		4	blaKPC-2
E02-3-1	E02-3	sputum	2013.1.31	>32	>4	32	<2	>32	>4/76	>32	>32/16	>8	>32	16	8	8		8	blaKPC-2
E02-3-2		sputum	2013.3.5	>32	>4	>32	<2	>32	>4/76	>32	>32/16	>8	32	16	8	4		8	blaKPC-2
E02-3-3		sputum	2013.4.26	32	>4	>32	<2	32	>4/76	>32	>32/16	>8	>32	>32	2	2		2	blaKPC-2
E02-4	E02-4	sputum	2012.8.15	>32	>4	32	2	>32	>4/76	>32	>32/16	>8	16	8	8	2		8	blaKPC-2
E02-5-1	E02-5-	sputum	2013.6.23	>32	>4	>32	<2	<2	2/38	>32	>32/16	>8	>32	>32	1	0.25		1	blaKPC-2
E02-5-2		sputum	2013.7.19	>32	>4	>32	<2	<2	2/38	>32	>32/16	>8	>32	>32	2	1		2	blaKPC-2
E02-6-1	E02-6	blood	2012.9.13	>32	>4	>32	<2	>32	>4/76	>32	32/16	>8	32	32	4	2		4	blaKPC-2
E02-6-2		sputum	2012.9.15	>32	>4	>32	<2	>32	>4/76	>32	>32/16	>8	>32	32	8	2		8	blaKPC-2
E02-7-1	E02-7	sputum	2013.7.19	>32	>4	>32	<2	>32	>4/76	>32	>32/16	>8	16	16	0.5	0.5		2	blaKPC-2
E02-7-2		urine	2013.7.26	>32	>4	32	<2	>32	>4/76	>32	>32/16	>8	32	>32	2	1		2	blaKPC-2
E02-8	E02-8	swab	2013.2.28	>32	>4	>32	4	<2	>4/76	>32	>32/16	>8	8	32	2	0.5		4	blaKPC-2
E02-9	E02-9	sputum	2012.9.14	>32	>4	>32	<2	>32	>4/76	>32	>32/16	>8	>32	32	4	2		8	blaKPC-2
E02-10	E02-10	sputum	2013.8.13	>32	>4	32	<2	>32	>4/76	>32	>32/16	>8	32	>32	16	8		32	blaKPC-2
E02-11	E02-11	sputum	2012.12.27	>32	>4	32	<2	32	>4/76	>32	>32/16	>8	16	32	8	4		16	blaKPC-2
E02-12	E02-12	urine	2012.12.15	>32	>4	>32	<2	>32	>4/76	>32	>32/16	>8	8	8	0.5	0.5		1	blaKPC-2
E02-13	E02-13	sputum	2013.4.17	>32	>4	32	<2	>32	2/38	>32	>32/16	>8	32	>32	8	2		8	blaKPC-2
E02-15-1	E02-15	sputum	2013.1.31	>32	>4	>32	<2	>32	>4/76	>32	>32/16	>8	16	8	4	2		8	blaKPC-2
E02-15-2		sputum	2013.3.19	>32	>4	32	<2	>32	>4/76	>32	>32/16	>8	>32	16	8	4		8	blaKPC-2
E02-16-1	E02-16	urine	2012.12.19	>32	>4	>32	<2	>32	>4/76	>32	>32/16	>8	32	>32	2	0.25		1	blaKPC-2
E02-16-2		sputum	2013.1.18	>32	>4	<1	<2	>32	>4/76	>32	>32/16	>8	32	>32	4	2		8	blaKPC-2
E02-16-3		sputum	2013.4.13	>32	>4	32	2	32	>4/76	>32	>32/16	>8	>32	32	2	0.5		1	blaKPC-2
E04-1	E04-1	sputum	2013.2.2	>32	>4	32	4	>32	>4/76	>32	>32/16	>8	>32	>32	4	2		4	blaKPC-2
E04-2	E04-2	sputum	2013.3.2	32	>4	32	<2	>32	>4/76	>32	>32/16	>8	32	32	16	8		32	blaKPC-2
E04-3	E04-3	urine	2013.4.8	>32	>4	>32	<2	>32	>4/76	>32	32/16	>8	32	16	1	0.5		2	blaKPC-2
E04-4	E04-4	urine	2013.6.8	>32	>4	32	<2	>32	4/76	>32	>32/16	>8	16	32	2	1		1	blaKPC-2
E04-5-1	E04-5	sputum	2013.6.17	>32	>4	16	2	32	>4/76	>32	>32/16	>8	>32	>32	2	0.5		4	blaKPC-2
E04-5-2		sputum	2013.9.13	>32	>4	32	<2	>32	>4/76	>32	>32/16	>8	>32	>32	4	1		1	blaKPC-2
E04-6	E04-6	sputum	2013.11.13	>32	>4	32	<2	>32	>4/76	>32	>32/16	>8	8	16	4	4		16	blaKPC-2
N-2	N-2	urine	2013.4.4	>32	>4	>32	4	>32	>4/76	>32	>32/16	>8	32	>32	0.5	0.25		2	blaKPC-2
				≤16,≥32	≤1,2,≥4	≤4,8,16	≤8,16,≥32	≤4,8,16	≤2/38,≥4/76	≤8,16,≥32	≤8/4,16/8,≥32/16	≤1,2,≥4	≤8,16,≥32	≤2，≥16	1≤,2,≥4	1≤,2,≥4		≤0.5,1,≥2
				NA, Nalidixic acid CIP,Ciprofloxacin GEN, Gentamicin CAP,Chloramphenicol TC,Tetracycline SXT,Trimethoprimsulfamethoxazole AMP,Ampicillin AMC,Amoxicillin-clavulanate CRO,ceftriaxone FOX, cefoxitin FEP,Cefepime IPM,Impenem MEM,Meropenem ETP, ertapenem

## Sheet: Table S6
Table S6. Details of Illumina sequencing data and assembly result of 45 strains
Strain	Filename	Illumina raw data			Assembly result
		ReadNum	%≥Q30	BaseNum	totall_len (bp)	num_contig	Max_len (bp)	Min_len (bp)	ava_len (bp)	GC_content	N50 (bp)	L50 (bp)
E02-4	FCC5WDLACXX-CWHPE0141201474A_L4_2	5818501	0.9006	581850100	5141695	555	87326	157	9264.32	0.510547	25269	63
	FCC5WDLACXX-CWHPE0141201474A_L4_1	5818501	0.9167	581850100	5141695	555	87326	157	9264.32	0.510547	25269	63
E02-16-2	FCC5WFGACXX-CWHPE0141202727A_L4_2	6870447	0.8577	687044700	5101315	534	111372	157	9553.02	0.51088	27045	59
E02-16-2	FCC5WFGACXX-CWHPE0141202727A_L4_1	6870447	0.8765	687044700	5101315	534	111372	157	9553.02	0.51088	27045	59
E01-4-2	FCC5WDLACXX-CWHPE0141201473A_L4_2	4691232	0.8972	469123200	5045928	1330	49872	157	3793.93	0.515017	8486	180
E01-4-2	FCC5WDLACXX-CWHPE0141201473A_L4_1	4691232	0.9146	469123200	5045928	1330	49872	157	3793.93	0.515017	8486	180
E02-12	FCC5WDLACXX-CWHPE0141201472A_L4_2	4956526	0.9006	495652600	5138167	545	111428	157	9427.83	0.510646	27036	60
E02-12	FCC5WDLACXX-CWHPE0141201472A_L4_1	4956526	0.9176	495652600	5138167	545	111428	157	9427.83	0.510646	27036	60
E02-16-1	FCC5WFGACXX-CWHPE0141202725_L4_2	4491063	0.8544	449106300	5002364	1123	70750	157	4454.46	0.515154	10459	136
E02-16-1	FCC5WFGACXX-CWHPE0141202725_L4_1	4491063	0.8759	449106300	5002364	1123	70750	157	4454.46	0.515154	10459	136
E02-8	FCC5WDLACXX-CWHPE0141201471A_L4_2	5597980	0.9001	559798000	5119311	735	64549	161	6965.05	0.511072	18033	88
E02-8	FCC5WDLACXX-CWHPE0141201471A_L4_1	5597980	0.9159	559798000	5119311	735	64549	161	6965.05	0.511072	18033	88
E02-6-2	FCC5WFGACXX-CWHPE0141202724_L4_2	4604508	0.8526	460450800	4906844	900	59004	157	5452.05	0.513258	14865	102
E02-6-2	FCC5WFGACXX-CWHPE0141202724_L4_1	4604508	0.8753	460450800	4906844	900	59004	157	5452.05	0.513258	14865	102
E04-2	FCC5WDLACXX-CWHPE0141201470A_L4_2	5338035	0.9009	533803500	5126827	615	98007	157	8336.3	0.510867	22005	70
E04-2	FCC5WDLACXX-CWHPE0141201470A_L4_1	5338035	0.9173	533803500	5126827	615	98007	157	8336.3	0.510867	22005	70
E02-9	FCC5WFGACXX-CWHPE0141202723_L4_2	5866154	0.8578	586615400	5044826	857	64457	157	5886.61	0.512832	14440	103
E02-9	FCC5WFGACXX-CWHPE0141202723_L4_1	5866154	0.8766	586615400	5044826	857	64457	157	5886.61	0.512832	14440	103
E02-11	FCC5WDLACXX-CWHPE0141201469A_L4_2	4623681	0.8938	462368100	4958520	1402	48653	157	3536.75	0.51663	8556	167
E02-11	FCC5WDLACXX-CWHPE0141201469A_L4_1	4623681	0.9128	462368100	4958520	1402	48653	157	3536.75	0.51663	8556	167
E02-6-1	FCC5WFGACXX-CWHPE0141202722_L4_2	5588558	0.8518	558855800	5065834	799	58568	157	6340.22	0.513471	16965	93
E02-6-1	FCC5WFGACXX-CWHPE0141202722_L4_1	5588558	0.8776	558855800	5065834	799	58568	157	6340.22	0.513471	16965	93
E02-3-2	FCC5WDLACXX-CWHPE0141201468A_L4_2	6121666	0.8925	612166600	4999555	1356	38352	157	3686.99	0.515549	8755	176
E02-3-2	FCC5WDLACXX-CWHPE0141201468A_L4_1	6121666	0.9128	612166600	4999555	1356	38352	157	3686.99	0.515549	8755	176
E02-1-2	FCC5WFGACXX-CWHPE0141202721_L4_2	5444713	0.8528	544471300	5083814	884	55020	157	5750.92	0.5132	16147	91
E02-1-2	FCC5WFGACXX-CWHPE0141202721_L4_1	5444713	0.8733	544471300	5083814	884	55020	157	5750.92	0.5132	16147	91
E01-10	FCC5WFGACXX-CWHPE0141202748_L4_2	4567322	0.8506	456732200	4988523	716	63804	157	6967.21	0.513107	17676	86
E01-10	FCC5WFGACXX-CWHPE0141202748_L4_1	4567322	0.8782	456732200	4988523	716	63804	157	6967.21	0.513107	17676	86
E02-2-2	FCC5WDLACXX-CWHPE0141201467A_L4_2	4998222	0.8964	499822200	5054151	977	58894	157	5173.13	0.513626	12972	117
E02-2-2	FCC5WDLACXX-CWHPE0141201467A_L4_1	4998222	0.9162	499822200	5054151	977	58894	157	5173.13	0.513626	12972	117
E01-9	FCC5WFGACXX-CWHPE0141202747_L4_2	6157536	0.8578	615753600	4980026	525	86435	157	9485.76	0.510495	28156	58
E01-9	FCC5WFGACXX-CWHPE0141202747_L4_1	6157536	0.8798	615753600	4980026	525	86435	157	9485.76	0.510495	28156	58
E02-2-1	FCC5WFGACXX-CWHPE0141202720_L4_2	4616127	0.8522	461612700	5017691	850	55252	157	5903.17	0.51418	13714	111
E02-2-1	FCC5WFGACXX-CWHPE0141202720_L4_1	4616127	0.8768	461612700	5017691	850	55252	157	5903.17	0.51418	13714	111
E01-8	FCC5WFGACXX-CWHPE0141202746_L4_2	4276923	0.8559	427692300	4945816	1351	42015	157	3660.86	0.515715	8602	170
E01-8	FCC5WFGACXX-CWHPE0141202746_L4_1	4276923	0.8746	427692300	4945816	1351	42015	157	3660.86	0.515715	8602	170
E04-5-2	FCC5WFGACXX-CWHPE0141202745_L4_2	4597533	0.8533	459753300	5177282	1501	58535	157	3449.22	0.514494	13234	114
E04-5-2	FCC5WFGACXX-CWHPE0141202745_L4_1	4597533	0.8739	459753300	5177282	1501	58535	157	3449.22	0.514494	13234	114
E04-6	FCC5WDLACXX-CWHPE0141201491A_L4_2	4442997	0.9009	444299700	5030995	981	60548	157	5128.44	0.513115	12492	121
E04-6	FCC5WDLACXX-CWHPE0141201491A_L4_1	4442997	0.9172	444299700	5030995	981	60548	157	5128.44	0.513115	12492	121
E02-10	FCC5WFGACXX-CWHPE0141202744_L4_2	5770038	0.8603	577003800	5130202	765	64529	157	6706.15	0.511654	17505	89
E02-10	FCC5WFGACXX-CWHPE0141202744_L4_1	5770038	0.8791	577003800	5130202	765	64529	157	6706.15	0.511654	17505	89
E02-7-2	FCC5WFGACXX-CWHPE0141202743_L4_2	5507704	0.8605	550770400	5125350	750	69399	157	6833.8	0.511703	16916	88
E02-7-2	FCC5WFGACXX-CWHPE0141202743_L4_1	5507704	0.8783	550770400	5125350	750	69399	157	6833.8	0.511703	16916	88
E04-4	FCC5WDLACXX-CWHPE0141201490A_L4_2	4073684	0.8991	407368400	5034929	1204	38251	157	4181.83	0.514817	9286	165
E04-4	FCC5WDLACXX-CWHPE0141201490A_L4_1	4073684	0.9156	407368400	5034929	1204	38251	157	4181.83	0.514817	9286	165
E02-5-2	FCC5WFGACXX-CWHPE0141202742_L4_2	5029281	0.8537	502928100	5047252	985	56855	157	5124.11	0.514332	11793	128
E02-5-2	FCC5WFGACXX-CWHPE0141202742_L4_1	5029281	0.8769	502928100	5047252	985	56855	157	5124.11	0.514332	11793	128
E02-7-1	FCC5WFGACXX-CWHPE0141202741_L4_2	5565908	0.8597	556590800	5096188	871	55296	157	5850.96	0.513093	15287	100
E02-7-1	FCC5WFGACXX-CWHPE0141202741_L4_1	5565908	0.8772	556590800	5096188	871	55296	157	5850.96	0.513093	15287	100
E02-5-1	FCC5WFGACXX-CWHPE0141202740_L4_2	4252058	0.8556	425205800	5039947	1499	38243	157	3362.21	0.516155	8446	182
E02-5-1	FCC5WFGACXX-CWHPE0141202740_L4_1	4252058	0.8755	425205800	5039947	1499	38243	157	3362.21	0.516155	8446	182
E01-7-3	FCC5WFGACXX-CWHPE0141202739_L4_2	5682672	0.8581	568267200	4926511	1370	40773	157	3595.99	0.514241	9890	152
E01-7-3	FCC5WFGACXX-CWHPE0141202739_L4_1	5682672	0.8752	568267200	4926511	1370	40773	157	3595.99	0.514241	9890	152
E01-7-1	FCC5WFGACXX-CWHPE0141202738_L4_2	4895398	0.8591	489539800	4903115	989	52984	157	4957.65	0.513455	11056	132
E01-7-1	FCC5WFGACXX-CWHPE0141202738_L4_1	4895398	0.8742	489539800	4903115	989	52984	157	4957.65	0.513455	11056	132
E01-4-1	FCC5WDLACXX-CWHPE0141201466A_L4_2	5378376	0.8974	537837600	5062515	1208	51941	157	4190.82	0.514118	9400	156
E01-4-1	FCC5WDLACXX-CWHPE0141201466A_L4_1	5378376	0.9141	537837600	5062515	1208	51941	157	4190.82	0.514118	9400	156
E01-6	FCC5WFGACXX-CWHPE0141202737_L4_2	4845536	0.8566	484553600	5064197	614	87227	157	8247.88	0.51197	19923	74
E01-6	FCC5WFGACXX-CWHPE0141202737_L4_1	4845536	0.8771	484553600	5064197	614	87227	157	8247.88	0.51197	19923	74
E02-1-1	FCC5WFGACXX-CWHPE0141202719_L4_2	5463423	0.856	546342300	5099821	804	64459	157	6343.06	0.512408	17738	86
E02-1-1	FCC5WFGACXX-CWHPE0141202719_L4_1	5463423	0.8768	546342300	5099821	804	64459	157	6343.06	0.512408	17738	86
E01-3-2	FCC5WFGACXX-CWHPE0141202736_L4_2	4791806	0.8585	479180600	4939414	888	58575	157	5562.4	0.512781	13209	109
E01-3-2	FCC5WFGACXX-CWHPE0141202736_L4_1	4791806	0.8769	479180600	4939414	888	58575	157	5562.4	0.512781	13209	109
E01-5	FCC5WFGACXX-CWHPE0141202735_L4_2	6126041	0.858	612604100	5043900	929	63833	157	5429.39	0.512932	13079	111
E01-5	FCC5WFGACXX-CWHPE0141202735_L4_1	6126041	0.8769	612604100	5043900	929	63833	157	5429.39	0.512932	13079	111
E02-3-3	FCC5WFGACXX-CWHPE0141202734_L4_2	4854671	0.8542	485467100	5079179	866	63818	157	5865.1	0.513594	14148	108
E02-3-3	FCC5WFGACXX-CWHPE0141202734_L4_1	4854671	0.8771	485467100	5079179	866	63818	157	5865.1	0.513594	14148	108
E02-13	FCC5WFGACXX-CWHPE0141202733_L4_2	4149614	0.8514	414961400	5037692	943	55084	157	5342.2	0.514442	14232	108
E02-13	FCC5WFGACXX-CWHPE0141202733_L4_1	4149614	0.8749	414961400	5037692	943	55084	157	5342.2	0.514442	14232	108
E04-5-1	FCC5WDLACXX-CWHPE0141201479A_L4_2	5391070	0.9009	539107000	5137688	872	55316	157	5891.84	0.511999	14736	105
E04-5-1	FCC5WDLACXX-CWHPE0141201479A_L4_1	5391070	0.9161	539107000	5137688	872	55316	157	5891.84	0.511999	14736	105
E02-16-3	FCC5WFGACXX-CWHPE0141202732_L4_2	5654426	0.8558	565442600	5059088	1003	64634	157	5043.96	0.513408	15258	101
E02-16-3	FCC5WFGACXX-CWHPE0141202732_L4_1	5654426	0.8737	565442600	5059088	1003	64634	157	5043.96	0.513408	15258	101
E02-15-2	FCC5WDLACXX-CWHPE0141201478A_L4_2	4703658	0.8959	470365800	5097890	719	69235	157	7090.25	0.512203	18111	82
E02-15-2	FCC5WDLACXX-CWHPE0141201478A_L4_1	4703658	0.9154	470365800	5097890	719	69235	157	7090.25	0.512203	18111	82
E01-3-1	FCC5WFGACXX-CWHPE0141202731A_L4_2	4672889	0.8568	467288900	5070799	1055	55183	157	4806.44	0.513808	12093	122
E01-3-1	FCC5WFGACXX-CWHPE0141202731A_L4_1	4672889	0.8759	467288900	5070799	1055	55183	157	4806.44	0.513808	12093	122
E01-7-2	FCC5WDLACXX-CWHPE0141201477A_L4_2	6102535	0.9031	610253500	4959242	555	77770	161	8935.57	0.510624	23139	67
E01-7-2	FCC5WDLACXX-CWHPE0141201477A_L4_1	6102535	0.9193	610253500	4959242	555	77770	161	8935.57	0.510624	23139	67
E04-3	FCC5WFGACXX-CWHPE0141202730A_L4_2	4395409	0.8599	439540900	4945093	1147	43105	157	4311.33	0.513474	9341	167
E04-3	FCC5WFGACXX-CWHPE0141202730A_L4_1	4395409	0.8801	439540900	4945093	1147	43105	157	4311.33	0.513474	9341	167
N-2	FCC5WDLACXX-CWHPE0141201476A_L4_2	4112095	0.8885	411209500	4994270	1106	40798	157	4515.61	0.514874	10701	139
N-2	FCC5WDLACXX-CWHPE0141201476A_L4_1	4112095	0.9119	411209500	4994270	1106	40798	157	4515.61	0.514874	10701	139
E02-3-1	FCC5WFGACXX-CWHPE0141202729_L4_2	4642008	0.8518	464200800	5083098	811	64611	157	6267.69	0.512854	16128	93
E02-3-1	FCC5WFGACXX-CWHPE0141202729_L4_1	4642008	0.8749	464200800	5083098	811	64611	157	6267.69	0.512854	16128	93
E04-1	FCC5WDLACXX-CWHPE0141201475A_L4_2	5711163	0.8991	571116300	5083290	769	69171	157	6610.26	0.511995	17236	89
E04-1	FCC5WDLACXX-CWHPE0141201475A_L4_1	5711163	0.9171	571116300	5083290	769	69171	157	6610.26	0.511995	17236	89
E02-15-1	FCC5WFGACXX-CWHPE0141202728_L4_2	5532697	0.8564	553269700	5066268	921	55183	157	5500.83	0.513382	12812	117
E02-15-1	FCC5WFGACXX-CWHPE0141202728_L4_1	5532697	0.875	553269700	5066268	921	55183	157	5500.83	0.513382	12812	117

## Sheet: Table S7
Tables S7. Six single nucleotide polymorphisms with cluster 1 and cluster 2 strains differences
Contig of strain FC10268	Position	REF	ALT	Amino Acid Change	CDS
NIIH01000002.1	31084	A	T	N246K	amtB: ammonium transporter
NIIH01000072.1	99784	C	T	Q141*	smrB: putative endonuclease SmrB
NIIH01000079.1	48043	C	T	G45S	SapD: peptide transport system ATP-binding protein
NIIH01000083.1	52292	G	A	E243K	FlhB: flagellar type III secretion system protein FlhB
NIIH01000110.1	12654	T	A	T539T	actP: acetate/glycolate:cation symporter
NIIH01000142.1	3986	A	G	L315P	hypothetical protein
* represents a nonsense mutation

## Sheet: Table S8
Table S8. The distribution of virulence factors in stains from sputum and urine samples
			sample type
Class	Function	Gene	Sputum(n=33)	Urine(n=8)	p value
Adhesins	Adhesion siderophore	iha	33	8	>0.9999
	E. coli common pilus	ecpA	33	8	>0.9999
	Type 1 fimbriae	fimH	33	8	>0.9999
Iron acquisition systems	Peri-plasmic iron binding protein	sitA	33	8	>0.9999
	Yersiniabactin receptor	fyuA	33	8	>0.9999
Protectins and invasins	Outer membrane protease T	ompT	6	2	0.6423
Others	β-glucoronidase	uidA	33	8	>0.9999
	Maltose and glucose-specific PTS transporter subunit IICB	malX	33	8	>0.9999
	D-serine deaminase	DsdA	33	8	>0.9999

## Sheet: Table S9
Table S9. The host distribution of pE0272_KPC and pE0272_2 plasmid in NCBI plasmid database. The plasmids sequence shared more than 90% identity and 50% query coverage with pE0272_KPC and pE0272_2 plasmid with were included in analysis.
Species	pE0272_KPC	pE0272_2
Klebsiella pneumoniae	59	5
Escherichia coli	3	60
Enterobacter aerogenes	2	/
Enterobacter hormaechei	1	/
Klebsiella quasivariicola	1	/
Pluralibacter gergoviae	1	/
Raoultella ornithinolytica	1	/
Salmonella enterica	/	2
Escherichia albertii	/	1
Shigella dysenteriae	/	1
Uncultured bacterium	/	1
/ indicates no data available

## Sheet: Table S10
Table S10. The antibiotic susceptibilities of transformants and EC600 strain (mg/L)
Strain	Meropenem	Ertapenem	Imipenem	Ceftriaxone	Gentamicin
EC600-E02-7-2	2	4	4	>512	64
EC600-E01-7-1	4	4	2	64	32
EC600	<0.0625	<0.0625	0.125	<0.25	1
